# Supplementary material for: Toxicology Effects of Cadmium in Pomacea canaliculate: Accumulation, Oxidative Stress, Microbial Community, and Transcriptome Analysis
Source: Int J Mol Sci. 2025 Jan 17;26(2):751. doi: 10.3390/ijms26020751 (PMC11766043; doi:10.3390/ijms26020751)
Supplement: Supplementary file 1 [file ijms-26-00751-s001.zip]

Archive with 1 entries (1 files):
- ijms-3384921-supplementary.pdf
